# Supplementary material for: Modulation of cognition and neuronal plasticity in gain- and loss-of-function mouse models of the schizophrenia risk gene Tcf4
Source: Transl Psychiatry. 2020 Oct 9;10:343. doi: 10.1038/s41398-020-01026-7 (PMC7547694; doi:10.1038/s41398-020-01026-7)
Supplement: Supplementary file 2 — Supplemental Table 1 [file 41398_2020_1026_MOESM2_ESM.xlsx]

## Sheet: Suppl Table 1
Joint display of all analyses – Behavioral profiles of TCF4tg and Tcf4Ex4δ+/- mice in comparison to wild-type mice in environments with different stress-levels
Super-domain	Domain	Trait	Measure	Explanation	Directionality	Global test		Environmental effects¹						Tcf4 transgene × environment interaction²				Tcf4 transgene and Tcf4δEx4 effects depend on environmental stress³
						(n=148)		IR compared to EE (n=59)			SD compared to HC (n=59)			tg/wt × IR/EE (n=59)		tg/wt × SD/HC (n=59)		EE environment tg/wt (n=28)			HC environment tg/wt (n=29)			IR environment tg/wt (n=31)			SD environment tg/wt (n=30)			IR environment Tcf4δEx4/wt† (n=30)
						Statistic	Pglobal	Effect IR	Statistic	P	Effect SD	Statistic	P	Statistic	PG×E	Statistic	PG×E	Effect tg	Statistic	P	Effect tg	Statistic	P	Effect tg	Statistic	P	Effect tg	Statistic	P	Effect ko	Statistic	P
COGNITIVE DOMAIN			SumScore			F7,140=20.38	<0.001	-2.656	t55=-5.583	<0.001	-2.752	t55=-4.955	<0.001	t55= 2.066	0.044	t55= 0.779	0.439	-0.077	t26=-0.266	0.792	-0.761	t27=-1.509	0.143	-1.314	t29=-2.503	0.018	-1.358	t28=-2.338	0.027	-1.637	t28=-3.605	0.001
			multivariate			F7,414=27.43	<0.001	-2.745	t166=-4.703	<0.001	-3.702	t160=-7.314	<0.001	t166=2.377	0.019	t160=1.008	0.315	-0.127	t80=-0.438	0.663	-0.824	t78=-1.848	0.068	-1.811	t86=-2.890	0.005	-1.997	t82=-4.372	<0.001	-1.632	t86=-3.723	<0.001
Spatial Learning			SumScore			F7,129=164.4	<0.001	-5.969	t50=-3.935	<0.001	-8.106	t51=-16.18	<0.001	t50= 2.143	0.037	t51= 2.375	0.021	-0.023	t24=-0.056	0.956	-2.187	t24=-3.964	<0.001	-3.510	t26=-2.229	0.035	-4.018	t27=-7.464	<0.001	-4.384	t26=-6.451	<0.001
			multivariate			F7,403=88.81	<0.001	-5.384	t158=-4.421	<0.001	-8.061	t161=-13.08	<0.001	t158=2.313	0.022	t161=2.080	0.039	0.015	t76= 0.040	0.969	-2.174	t76=-3.891	<0.001	-4.103	t82=-2.397	0.019	-3.899	t85=-6.578	<0.001	-4.112	t82=-6.670	<0.001
	Initial learning	WM initial learning	SumScore	WM hidden		F7,129=25.31	<0.001	-6.380	t50=-3.584	0.001	-5.904	t51=-6.645	<0.001	t50= 1.263	0.213	t51= 0.823	0.414	-0.093	t24=-0.126	0.901	-2.070	t24=-2.805	0.010	-2.598	t26=-1.409	0.171	-3.035	t27=-3.335	0.002	-4.834	t26=-5.226	<0.001
			multivariate			F7,266=27.58	<0.001	-6.380	t104=-4.185	<0.001	-5.904	t106=-7.289	<0.001	t104= 1.262	0.210	t106=0.824	0.412	-0.093	t50=-0.128	0.899	-2.070	t50=-2.805	0.007	-2.598	t54=-1.469	0.148	-3.035	t56=-3.378	0.001	-4.834	t54=-4.815	<0.001
			WMt_hp_sum	time[s]	-1	F7,129=20.96	<0.001	-5.813	t50=-3.266	0.002	-5.901	t51=-5.949	<0.001	t50= 1.231	0.224	t51= 0.857	0.396	0.230	t24= 0.315	0.755	-2.158	t24=-2.651	0.014	-2.294	t26=-1.198	0.242	-3.253	t27=-3.304	0.003	-7.645	t26=-5.572	<0.001
			WMd_hp_sum	distance[cm]	-1	F7,129=28.66	<0.001	-6.947	t50=-3.834	<0.001	-5.906	t51=-7.339	<0.001	t50= 1.233	0.223	t51= 0.752	0.456	-0.415	t24=-0.541	0.593	-1.981	t24=-2.846	0.009	-2.902	t26=-1.556	0.132	-2.816	t27=-3.252	0.003	-2.024	t26=-2.393	0.024
	Flexibility Learning	WM reversal learning	SumScore	WM reversal		F7,129=154.2	<0.001	-10.50	t50=-3.837	<0.001	-10.47	t51=-12.75	<0.001	t50= 2.448	0.018	t51= 2.019	0.049	-0.621	t24=-0.851	0.403	-2.409	t24=-3.258	0.003	-7.877	t26=-2.742	0.011	-4.698	t27=-6.022	<0.001	-6.862	t26=-4.792	<0.001
			multivariate			F7,266=55.95	<0.001	-10.50	t104=-4.143	<0.001	-10.47	t106=-12.75	<0.001	t104=2.502	0.014	t106=2.019	0.046	-0.621	t50=-0.849	0.400	-2.409	t50=-3.269	0.002	-7.877	t54=-2.919	0.005	-4.698	t56=-6.020	<0.001	-6.862	t54=-4.632	<0.001
			WMt_rev_sum	time[s]	-1	F7,129=165.8	<0.001	-9.945	t50=-3.248	0.002	-9.39	t51=-16.62	<0.001	t50= 2.404	0.020	t51= 2.091	0.042	-0.283	t24=-0.473	0.641	-2.288	t24=-3.476	0.002	-8.016	t26=-2.537	0.018	-4.289	t27=-6.172	<0.001	-6.469	t26=-4.555	<0.001
			WMd_rev_sum	distance[cm]	-1	F7,129=115.4	<0.001	-11.06	t50=-4.212	<0.001	-11.54	t51=-15.28	<0.001	t50= 2.256	0.028	t51= 2.109	0.040	-0.959	t24=-1.070	0.295	-2.531	t24=-3.031	0.006	-7.738	t26=-2.698	0.012	-5.107	t27=-5.727	<0.001	-7.255	t26=-3.874	<0.001
	Recall		SumScore			F7,129=157.6	<0.001	-1.024	t50=-1.939	0.058	-7.948	t51=-11.10	<0.001	t50= 0.890	0.378	t51= 2.121	0.039	0.645	t24= 1.216	0.236	-2.082	t24=-2.579	0.016	-0.054	t26=-0.093	0.926	-4.321	t27=-6.358	<0.001	-1.456	t26=-1.682	0.105
			multivariate			F7,237=44.59	<0.001	-0.961	t103=-1.740	0.085	-7.948	t106=-11.53	<0.001	t103=0.811	0.419	t106=2.009	0.047	0.645	t50= 1.210	0.232	-2.082	t50=-2.620	0.012	0.002	t53= 0.004	0.997	-4.321	t56=-6.698	<0.001	-1.456	t26=-1.682	0.105
		WM-recall	SumScore	WM probe trial1		F6,102=105.4	<0.001	-1.849	t50=-2.587	0.013	-10.17	t51=-10.20	<0.001	t50= 1.181	0.243	t51=-0.199	0.843	1.344	t24= 1.824	0.081	-2.302	t24=-2.093	0.047	0.139	t26= 0.197	0.846	-2.024	t27=-2.339	0.027	–	–	–
			multivariate			F6,211=31.10	<0.001	-1.849	t104=-2.400	0.018	-10.17	t106=-8.888	<0.001	t104=1.140	0.257	t106=-0.186	0.853	1.344	t50= 1.721	0.091	-2.302	t50=-2.093	0.041	0.139	t54= 0.193	0.848	-2.024	t56=-2.311	0.025	–	–	–
			WMt_probe1	[%time]	1	F6,102=108.5	<0.001	-1.989	t50=-2.901	0.006	-10.90	t51=-10.12	<0.001	t50= 1.060	0.294	t51=-0.297	0.768	1.242	t24= 1.762	0.091	-2.701	t24=-2.282	0.032	0.182	t26= 0.257	0.799	-2.250	t27=-2.363	0.026	–	–	–
			WMd_probe1	[%distance]	1	F6,102=96.62	<0.001	-1.708	t50=-2.267	0.028	-9.446	t51=-10.14	<0.001	t50= 1.273	0.209	t51=-0.082	0.935	1.446	t24= 1.874	0.073	-1.903	t24=-1.855	0.076	0.095	t26= 0.131	0.897	-1.797	t27=-2.252	0.033	–	–	–
		WM-remote recall	SumScore	WM probe trial2		F7,128=30.17	<0.001	-0.031	t49=-0.045	0.964	-5.723	t51=-5.718	<0.001	t49= 0.023	0.982	t51= 3.442	0.001	-0.055	t24=-0.079	0.938	-1.862	t24=-2.047	0.052	-0.079	t25=-0.106	0.916	-6.619	t27=-6.885	<0.001	-1.456	t26=-1.682	0.105
			multivariate			F7,264=4.437	<0.001	-0.031	t102=-0.042	0.967	-5.723	t106=-5.718	<0.001	t102=0.023	0.982	t106=3.442	<0.001	-0.055	t50=-0.078	0.938	-1.862	t50=-2.047	0.046	-0.079	t52=-0.107	0.915	-6.619	t56=-5.944	<0.001	-1.456	t54=-1.655	0.104
			WMt_probe2	[%time]	1	F7,128=36.67	<0.001	0.015	t49= 0.024	0.981	-6.901	t51=-6.401	<0.001	t49=-0.047	0.962	t51= 3.562	0.001	-0.044	t24=-0.072	0.943	-2.374	t24=-2.128	0.044	0.0002	t25< 0.001	1.000	-8.099	t27=-7.002	<0.001	-1.333	t26=-1.934	0.064
			WMd_probe2	[%distance]	1	F7,128=21.76	<0.001	-0.077	t49=-0.102	0.919	-4.545	t51=-6.275	<0.001	t49= 0.080	0.937	t51= 3.602	0.001	-0.066	t24=-0.084	0.934	-1.351	t24=-1.895	0.070	-0.157	t25=-0.194	0.848	-5.139	t27=-6.644	<0.001	-1.579	t26=-1.509	0.143
	Baseline controla	WM visible platform	SumScore	WM visible		F4,77=32.16	<0.001	-10.15	t50=-9.105	<0.001	–	–	–	t50=-0.519	0.606	–	–	0.630	t24= 0.891	0.382	–	–	–	1.653	t26= 0.899	0.377	–	–	–	-0.791	t26=-1.026	0.315
			multivariate			F4,159=18.15	<0.001	-10.15	t104=-7.378	<0.001	–	–	–	t104=-0.490	0.625	–	–	0.630	t50= 0.814	0.419	–	–	–	1.653	t54= 0.929	0.357	–	–	–	-0.791	t54=-1.026	0.309
			WMt_vp_sum	time[s]	-1	F4,77=22.80	<0.001	-8.241	t50=-7.465	<0.001	–	–	–	t50=-0.857	0.396	–	–	0.468	t24= 0.565	0.577	–	–	–	2.273	t26= 1.173	0.252	–	–	–	-0.783	t26=-0.988	0.332
			WMd_vp_sum	distance[cm]	-1	F4,77=40.44	<0.001	-12.06	t50=-9.971	<0.001	–	–	–	t50=-0.122	0.904	–	–	0.792	t24= 1.198	0.242	–	–	–	1.033	t26= 0.555	0.584	–	–	–	-0.799	t26=-1.036	0.310
Fear memory			SumScore			F7,130=2.758	0.011	-0.329	t54=-0.812	0.420	-0.050	t46=-0.139	0.890	t54= 0.669	0.506	t46=-0.511	0.612	-0.413	t26=-0.937	0.357	-0.203	t23=-0.546	0.591	-0.807	t28=-2.068	0.048	0.068	t23= 0.179	0.859	0.806	t28= 1.362	0.184
			multivariate			F7,263=2.523	0.016	-0.329	t112=-0.694	0.489	-0.050	t126=-0.151	0.880	t112= 0.625	0.533	t126=-0.473	0.637	-0.413	t54=-0.939	0.352	-0.203	t48=-0.501	0.619	-0.807	t58=-2.056	0.044	0.068	t48= 0.179	0.858	0.806	t53= 1.433	0.158
	Context memory		SumScore	Freezing		F7,125=11.09	<0.001	1.821	t54= 5.072	<0.001	-0.451	t46=-1.433	0.159	t54=-0.417	0.678	t46=-0.290	0.773	-0.358	t26=-0.691	0.496	-0.479	t23=-0.997	0.329	-0.066	t28=-0.141	0.889	-0.318	t23=-1.129	0.271	0.753	t23= 1.491	0.150
			multivariate			F7,204=6.491	<0.001	1.821	t110=4.125	<0.001	-0.451	t46=-1.433	0.159	t110=-0.539	0.591	t46=-0.290	0.773	-0.417	t52=-0.830	0.410	-0.479	t23=-0.997	0.329	-0.066	t58=-0.144	0.886	-0.318	t23=-1.129	0.271	0.763	t46= 1.512	0.137
		Context memory	FC_context	context[%]	1	F7,125=1.984	0.062	0.349	t54= 0.599	0.552	-0.451	t46=-1.433	0.159	t54= 0.004	0.997	t46=-0.290	0.773	0.097	t26= 0.149	0.882	-0.479	t23=-0.997	0.329	0.093	t28= 0.150	0.882	-0.318	t23=-1.129	0.271	1.126	t23= 1.772	0.090
		Remote context	FC_r_context	remote context[%]	1	F4,74=14.74	<0.001	3.294	t52=5.432	<0.001	–	–	–	t52=-0.828	0.411	–	–	-1.034	t24=-1.593	0.124	–	–	–	-0.225	t28=-0.309	0.760	–	–	–	0.383	t21= 0.651	0.522
	Cue memory		SumScore	Freezing		F7,130=13.88	<0.001	-2.479	t54=-3.852	<0.001	0.352	t46= 0.703	0.486	t54= 1.363	0.179	t46=-0.466	0.643	-0.468	t26=-0.718	0.479	0.073	t23= 0.125	0.901	-1.548	t28=-3.445	0.002	0.453	t23= 0.801	0.431	0.830	t28= 1.339	0.191
			multivariate			F7,212=11.54	<0.001	-2.479	t110=-4.160	<0.001	0.352	t46= 0.703	0.486	t110= 1.404	0.163	t46=-0.466	0.643	-0.467	t52=-0.729	0.469	0.073	t23= 0.125	0.901	-1.548	t58=-3.437	0.001	0.453	t23= 0.801	0.431	0.935	t54= 1.585	0.119
		Cue memory	FC_cue	cue[%]	1	F7,126=10.28	<0.001	-3.446	t54=-4.551	<0.001	0.352	t46= 0.703	0.486	t54= 1.484	0.144	t46=-0.466	0.643	-0.175	t26=-0.234	0.817	0.073	t23= 0.125	0.901	-1.628	t28=-2.569	0.016	0.453	t23= 0.801	0.431	0.967	t24= 1.447	0.161
		Remote cue memory	FC_r_cue	remote cue[%]	1	F4,81=10.46	<0.001	-1.511	t52=-2.003	0.050	–	–	–	t52= 0.801	0.427	–	–	-0.689	t24=-0.981	0.336	–	–	–	-1.468	t28=-2.177	0.038	–	–	–	1.150	t28= 1.677	0.105
	Social fear memorya		SumScore			F1,28=5.819	0.023	–	–	–	–	–	–	–	–	–	–	–	–	–	–	–	–	–	–	–	2.322	t28= 2.412	0.023	–	–	–
			multivariate			F1,56=4.408	0.040	–	–	–	–	–	–	–	–	–	–	–	–	–	–	–	–	–	–	–	1.153	t56= 2.099	0.040	–	–	–
		Social fear memory	SI_soc_avoidance	Social avoidance[index]	-1	F1,28=2.541	0.122	–	–	–	–	–	–	–	–	–	–	–	–	–	–	–	–	–	–	–	0.883	t28= 1.594	0.122	–	–	–
		Remote social fear memory	SI_r_soc_avoidance	Remote social avoidance[index]	-1	F1,26=1.941	0.175	–	–	–	–	–	–	–	–	–	–	–	–	–	–	–	–	–	–	–	1.255	t26= 1.393	0.175	–	–	–
Working memory	Working memory		Ymaze_alternations	alternations[%]	1	F7,139=4.785	<0.001	-1.690	t54=-2.248	0.029	0.193	t55= 0.203	0.840	t54=-0.349	0.729	t55= 0.121	0.904	0.104	t26= 0.175	0.863	-0.078	t27=-0.086	0.932	0.439	t28= 0.581	0.566	-0.218	t28=-0.300	0.767	-2.032	t28=-2.666	0.013
AFFECTIVE DOMAIN			SumScore			F7,140=8.738	<0.001	-1.962	t55=-3.101	0.003	-0.406	t55=-1.216	0.229	t55=-0.679	0.500	t55= 0.367	0.715	-0.941	t26=-2.936	0.007	-0.091	t27=-0.338	0.738	-0.395	t29=-0.535	0.597	-0.241	t28=-0.790	0.436	-0.155	t28=-0.322	0.750
			multivariate			F7,524=7.514	<0.001	-2.367	t231=-4.861	<0.001	-0.235	t173=-0.890	0.375	t231=-0.340	0.734	t173=0.209	0.835	-0.922	t110=-3.359	0.001	-0.131	t85=-0.600	0.550	-0.389	t121=-0.682	0.497	-0.159	t88=-0.537	0.593	-0.018	t118=-0.028	0.978
Pain sensitivity	Pain sensitivity		HP_pain	latency to lick[s]	-1	F4,83=10.23	<0.001	-6.658	t54=-3.047	0.004	–	–	–	t54=-0.105	0.917	–	–	-1.032	t26=-0.935	0.358	–	–	–	-0.773	t28=-0.348	0.730	–	–	–	0.120	t28= 0.098	0.923
Anxiety	Anxiety		SumScore			F7,140=7.097	<0.001	0.778	t55= 2.559	0.013	-1.575	t55=-3.119	0.003	t55=-0.906	0.369	t55=-0.129	0.898	-0.492	t26=-1.299	0.205	0.145	t27= 0.354	0.726	-0.092	t29=-0.409	0.685	0.234	t28= 0.419	0.679	-0.570	t28=-0.846	0.405
			multivariate			F7,369=7.422	<0.001	0.756	t112=2.303	0.023	-1.899	t172=-3.609	<0.001	t112=-0.833	0.406	t172=-0.246	0.806	-0.492	t54=-1.251	0.216	0.165	t85= 0.400	0.691	-0.115	t58=-0.490	0.626	0.371	t87= 0.641	0.523	-0.829	t83=-1.271	0.207
		Anxiety	OF_center	time in center[%]	1	F7,137=5.138	<0.001	1.576	t53= 2.689	0.010	-0.753	t54=-1.178	0.244	t53=-0.678	0.501	t54= 0.721	0.474	-0.959	t26=-1.425	0.166	0.591	t27= 0.867	0.393	-0.439	t27=-1.194	0.243	-0.022	t27=-0.043	0.966	-1.068	t28=-2.055	0.049
		Dark preference	LD_dark	time in dark[%]	-1	F7,135=10.24	<0.001	-0.028	t55=-0.092	0.927	-3.510	t55=-3.134	0.003	t55=-0.556	0.580	t55=-0.712	0.479	-0.024	t26=-0.061	0.952	-0.099	t27=-0.093	0.927	0.248	t29= 0.869	0.392	0.918	t28= 0.967	0.342	-1.761	t23=-1.467	0.156
		EPM anxiety	SumScore			F4,84=0.968	0.429	–	–	–	-0.462	t55=-0.499	0.620	–	–	t55= 0.338	0.737	–	–	–	-0.058	t27=-0.071	0.944	–	–	–	-0.454	t28=-0.547	0.588	-0.018	t28=-0.016	0.987
			multivariate			F4,173=1.041	0.387	–	–	–	-0.462	t114=-0.72	0.473	–	–	t114=0.487	0.627	–	–	–	-0.058	t56=-0.102	0.919	–	–	–	-0.454	t58=-0.788	0.434	-0.018	t58=-0.016	0.987
			EPM_open	time in open[%]	1	F4,84=1.030	0.397	–	–	–	-0.462	t55=-0.499	0.620	–	–	t55= 0.338	0.737	–	–	–	-0.058	t27=-0.071	0.944	–	–	–	-0.454	t28=-0.547	0.588	-0.333	t28=-0.197	0.845
			EPM_closed	time in closed[%]	-1	F4,84=0.726	0.577	–	–	–	-0.462	t55=-0.499	0.620	–	–	t55= 0.338	0.737	–	–	–	-0.058	t27=-0.071	0.944	–	–	–	-0.454	t28=-0.547	0.588	0.297	t28= 0.471	0.641
Curiosity	Curiosity		SumScore			F7,140=3.741	0.001	3.279	t55= 3.543	0.001	-1.087	t55=-1.593	0.117	t55=-0.270	0.788	t55= 0.646	0.521	-1.994	t26=-2.776	0.010	0.058	t27= 0.086	0.932	-1.612	t29=-1.327	0.195	-0.516	t28=-0.891	0.380	-0.275	t28=-0.865	0.394
			multivariate			F6.0,9.1=5.169	<0.001	3.330	t112=3.476	0.001	-1.087	t113=-1.596	0.113	t112=-0.295	0.768	t113=0.614	0.540	-1.994	t54=-2.742	0.008	0.058	t56= 0.087	0.931	-1.560	t58=-1.238	0.221	-0.486	t57=-0.828	0.411	–	F1.0,27.2=0.251	0.621
		Curiosity	OF_rearing	rearing[n]	1	F7,137=5.344	<0.001	6.706	t53= 3.667	0.001	-0.283	t54=-0.467	0.642	t53=0.076	0.940	t54= 0.904	0.370	-2.718	t26=-2.056	0.050	0.263	t27= 0.453	0.654	-2.921	t27=-1.276	0.213	-0.488	t27=-0.822	0.418	-0.576	t28=-0.921	0.365
		HB exploration	SumScore			W7=12.28	0.092	0.249	t55= 0.415	0.679	-1.892	t55=-1.585	0.119	t55=-1.701	0.095	t55= 0.265	0.792	-1.269	t26=-2.426	0.023	-0.146	t27=-0.126	0.901	0.094	t29= 0.155	0.878	-0.551	t28=-0.555	0.583	–	W=127.0	0.416
			multivariate			F5.2,76.0=2.253	0.055	0.249	t114=0.388	0.699	-1.892	t114=-1.704	0.091	t114=-1.646	0.103	t114=0.266	0.790	-1.269	t54=-2.403	0.020	-0.146	t56=-0.127	0.900	0.094	t60= 0.155	0.878	-0.551	t58=-0.557	0.580	–	F1.0,27.9=0.951	0.338
			HB_time	time-hole[s]	1	W7=30.63	<0.001	-0.322	t55=-0.749	0.457	-1.606	t55=-1.891	0.064	t55=-1.946	0.057	t55= 0.531	0.598	-1.231	t26=-2.545	0.017	-0.436	t27=-0.447	0.659	-0.046	t29=-0.125	0.901	-1.100	t28=-1.409	0.170	–	W=128.0	0.385
			HB_nr	nr-hole[n]	1	W7=10.18	0.178	0.820	t55= 1.028	0.309	-2.177	t55=-1.340	0.186	t55=-1.484	0.144	t55=0.073	0.942	-1.308	t26=-2.217	0.036	0.144	t27= 0.096	0.924	0.234	t29= 0.274	0.786	-0.002	t28=-0.002	0.999	–	W=129.5	0.340
Motivation	Motivation		SumScore			F7,140=22.99	<0.001	-5.245	t55=-4.765	<0.001	1.446	t55= 6.404	<0.001	t55=-0.571	0.570	t55=-0.098	0.922	-0.246	t26=-0.403	0.690	-0.476	t27=-1.521	0.140	0.802	t29= 0.463	0.647	-0.439	t28=-2.077	0.047	0.108	t28= 0.208	0.837
			multivariate			F7,282=26.95	<0.001	-5.245	t113=-4.597	<0.001	1.446	t114=4.358	<0.001	t113=-0.285	0.776	t114=-0.089	0.929	-0.246	t54=-0.403	0.689	-0.476	t56=-1.440	0.156	0.115	t59= 0.086	0.932	-0.439	t58=-2.045	0.045	-0.142	t53=-0.287	0.775
		LD latency	LD_latency	latency[s]	-1	F7,135=27.94	<0.001	-8.045	t55=-4.820	<0.001	1.240	t55= 4.933	<0.001	t55=-0.035	0.973	t55= 0.916	0.364	-0.717	t26=-1.281	0.211	0.906	t27=2.269	0.031	-0.638	t29=-0.287	0.776	0.479	t28= 1.988	0.057	-0.632	t23=-0.676	0.506
		TST motivation	TST	time fighting[%]	1	F7,139=14.97	<0.001	-2.445	t54=-2.199	0.032	1.651	t55= 3.854	<0.001	t54=-0.426	0.672	t55=-0.868	0.389	0.226	t26= 0.214	0.832	-1.858	t27=-3.840	<0.001	0.861	t28= 0.815	0.422	-1.357	t28=-4.318	<0.001	0.089	t28= 0.164	0.871
ACTIVITY DOMAIN			SumScore			F7,140=26.18	<0.001	-5.510	t55=-7.533	<0.001	-0.261	t55=-0.706	0.483	t55=-0.200	0.842	t55=-1.227	0.225	-0.418	t26=-0.832	0.413	-0.408	t27=-1.159	0.257	-0.224	t29=-0.269	0.790	0.163	t28= 0.535	0.597	0.490	t28= 1.132	0.267
Hyperactivity			multivariate			F7,288=28.54	<0.001	-5.510	t114=-7.320	<0.001	-0.261	t114=-0.778	0.438	t114=-0.200	0.842	t114=-1.246	0.215	-0.418	t54=-0.824	0.413	-0.408	t56=-1.128	0.264	-0.224	t60=-0.266	0.791	0.163	t58= 0.560	0.577	0.490	t58= 1.070	0.289
	Ambulation		SumScore			F7,140=49.41	<0.001	-6.841	t55=-12.95	<0.001	0.167	t55= 0.318	0.752	t55= 1.196	0.237	t55=-1.631	0.109	0.399	t26= 0.920	0.366	-0.449	t27=-0.935	0.358	-0.507	t29=-0.817	0.421	0.700	t28= 1.358	0.185	0.566	t28= 1.042	0.306
			multivariate			F7,575=27.75	<0.001	-7.232	t229=-10.63	<0.001	0.149	t231=0.215	0.830	t229= 1.268	0.206	t231=-1.166	0.245	0.409	t110= 0.890	0.376	-0.232	t114=-0.412	0.681	-0.768	t119=-0.919	0.360	0.776	t117=1.205	0.231	0.447	t113= 0.832	0.407
		Y-maze choices	Ymaze_choices	choices[n]	-1	F7,139=43.88	<0.001	-8.598	t54=-11.42	<0.001	1.162	t55= 0.821	0.415	t54= 0.700	0.487	t55=-0.887	0.379	0.716	t26= 0.981	0.336	-0.038	t27=-0.029	0.977	-0.111	t28=-0.119	0.906	1.586	t28= 1.227	0.230	1.015	t28= 1.889	0.069
		HB ambulation	HB_run	time moving[%]	-1	F7,140=23.66	<0.001	-4.768	t55=-7.103	<0.001	0.099	t55= 0.174	0.863	t55= 1.181	0.243	t55=-1.181	0.243	-0.557	t26=-0.913	0.369	-0.475	t27=-0.751	0.459	-1.583	t29=-2.558	0.016	0.452	t28= 0.972	0.339	0.271	t28= 0.460	0.649
		LD ambulation	LD_crossings	crossings[n]	-1	F7,135=3.143	0.004	-2.195	t55=-3.103	0.003	-1.118	t55=-0.967	0.338	t55= 1.589	0.118	t55=-0.058	0.954	0.768	t26= 1.351	0.188	-0.164	t27=-0.210	0.835	-0.844	t29=-1.004	0.323	-0.084	t28=-0.074	0.942	0.826	t23= 1.251	0.224
		OF ambulation	SumScore			F7,137=46.89	<0.001	-13.04	t53=-9.810	<0.001	0.523	t54= 0.985	0.329	t53= 0.857	0.395	t54=-2.809	0.007	0.668	t26= 0.621	0.540	-1.121	t27=-1.891	0.069	-0.726	t27=-0.595	0.557	0.977	t27= 2.151	0.041	0.622	t28= 0.665	0.511
			multivariate			F7,282=22.63	<0.001	-13.04	t110=-8.298	<0.001	0.523	t112=1.020	0.310	t110=0.698	0.487	t112=-2.918	0.004	0.668	t54= 0.638	0.526	-1.121	t56=-1.911	0.061	-0.726	t56=-0.594	0.555	0.977	t56= 2.267	0.027	0.622	t58= 0.666	0.508
			OF_run	time moving[s]	-1	F7,137=58.55	<0.001	-9.834	t53=-10.50	<0.001	0.908	t54= 1.187	0.240	t53= 1.223	0.227	t54=-2.835	0.006	1.116	t26= 1.231	0.229	-1.538	t27=-1.878	0.071	-0.278	t27=-0.402	0.691	1.439	t27= 2.190	0.037	0.661	t28= 1.152	0.259
			OF_distance	distance[m]	-1	F7,137=37.66	<0.001	-16.24	t53=-9.100	<0.001	0.139	t54= 0.327	0.745	t53= 0.620	0.538	t54=-1.952	0.056	0.220	t26= 0.170	0.866	-0.704	t27=-1.423	0.166	-1.174	t27=-0.638	0.529	0.515	t27=1.351	0.188	0.582	t28= 0.443	0.661
	Speed		SumScore			F7,140=11.68	<0.001	-4.179	t55=-3.451	0.001	-0.688	t55=-1.746	0.086	t55=-0.823	0.414	t55= 0.011	0.991	-1.236	t26=-1.598	0.122	-0.367	t27=-0.726	0.474	0.059	t29= 0.043	0.966	-0.374	t28=-1.086	0.287	0.414	t28= 1.068	0.295
			multivariate			F7,274=14.11	<0.001	-4.431	t107=-4.397	<0.001	-0.608	t109=-1.440	0.153	t107=-0.783	0.435	t109=-0.016	0.987	-1.238	t52=-1.553	0.127	-0.409	t53=-0.770	0.445	-0.087	t55=-0.071	0.944	-0.413	t56=-1.180	0.243	0.380	t56= 0.944	0.349
		OF-speed	OF_speed	speed[m/s]	-1	F7,137=22.14	<0.001	-4.850	t53=-6.129	<0.001	-0.416	t54=-0.927	0.358	t53=-0.124	0.902	t54= 0.563	0.576	-0.710	t26=-1.135	0.267	0.063	t27= 0.132	0.896	-0.577	t27=-0.654	0.519	-0.294	t27=-0.703	0.488	-0.212	t28=-0.341	0.736
		WM-speed	WM_speed	speed[cm/s] - all WM phases	-1	F7,129=17.28	<0.001	-4.250	t50=-2.651	0.011	-0.852	t51=-1.265	0.212	t50=-0.810	0.422	t51=-0.183	0.855	-1.800	t24=-1.335	0.195	-0.873	t24=-0.923	0.365	0.231	t26= 0.109	0.914	-0.665	t27=-1.058	0.300	1.094	t26= 2.421	0.023
Abbreviations: Tcf4δEx4 Tcf4 knock-out mice, tg Tcf4 transgenic mice, wt wild type (hybrids), wt† wild type (inbred), EE enriched environment, HC handling control, IR isolation rearing, SD social defeat, EPM elevated plus maze, FC fear conditioning, HB hole board, HP hot plate, LD light-dark preference, OF open field, TST tail suspension test, WM water maze. WM measures are the sum of daily perfo…
Raw data were given a common directionality (multiplied by 1 or -1; column ‘Directionality’) such that all negative deviations from the ‘norm’ (wild type in control environment) can be regarded as impairments. Within-experiment data standardization by z-transformation used as internal reference: wt-EE (cohort 1: 4-arm experiment IR/EE × tg/wt), wt-HC (cohort 2: 4-arm experiment SD/HC × tg/wt), wt…
aSocial fear memory (only measured in SD environment) and WM visible platform (baseline control of WM performance, impaired by IR - but with no significant genotype-related differences) were not included into the superdomains fear memory and spatial learning nor into the cognitive domain (significance level for domains: p≤0.05/14=0.00357).
¹Overall main effects of stressful environments IR, SD on murine behaviour compared to control environments EE, HC, as analyzed within cohorts 1 and 2 (multiple-testing adjusted significances bold or bold underlined). Stress is detrimental for cognition in both Tcf4 mutants and wild-type controls, and particularly detrimental for spatial learning, including flexibility learning.
²Gene × environment (G×E) interaction, i.e. non-additivity of environmental and genetic effects, was tested within cohorts 1 and 2 (4-arm experiments; nominal significance pG×E<0.05 highlighted by lighter cell shades, multiple-testing adjusted significances bold underlined). For interpretation of G×E interaction tests, refer to subsequent Table columns displaying Tcf4tg main effects in EE, HC, IR…
³Behavioural consequences of Tcf4 alterations in different environments (genetic main effects within environments: multiple-testing adjusted significances bold and bold underlined). Cohorts 1 and 2 (4-arm experiments): Tcf4tg compared to wt in EE, HC, IR, SD. Cohort 3 (2-arm experiment): Tcf4δEx4 compared to wt† in IR.
