# Supplementary material for: Modulation of cognition and neuronal plasticity in gain- and loss-of-function mouse models of the schizophrenia risk gene Tcf4
Source: Transl Psychiatry. 2020 Oct 9;10:343. doi: 10.1038/s41398-020-01026-7 (PMC7547694; doi:10.1038/s41398-020-01026-7)
Supplement: Supplementary file 3 — Supplemental Table 2 [file 41398_2020_1026_MOESM3_ESM.xlsx]

## Sheet: Synaptosomes
Accession	Gene Name	Ratio TG/WT	SD	p values	N° Pept	Description	Biological Process	Molecular Class	Molecular Function
HOME1_MOUSE	HOMER1	7.631	3.202	0.000788226	3	Homer protein homolog 1	Cell communication & Signaling	Adapter molecule	Receptor signaling complex scaffold activity
NCALD_MOUSE	NCALD	5.687	1.772	0.000442747	4	Neurocalcin delta	Cell communication & Signaling	Calcium binding protein	Calcium ion binding
NEGR1_MOUSE	NEGR1	4.985	1.215	0.0019775	3	Neuronal growth regulator 1	Unknown	Unclassified	Molecular function unknown
MACF1_MOUSE	MACF1	3.648	4.312	0.000498612	4	Macrophin 1	Cell communication & Signaling	Cytoskeletal associated protein	Cytoskeletal protein binding
DLGP3_MOUSE	DLGAP3	2.908	1.381	0.0112539	2	Discs, large homolog-associated protein 3	Unknown	Unclassified	Molecular function unknown
RAB5A_MOUSE	RAB5A	2.806	2.378	0.0147862	2	Ras related protein Rab 5A	Cell communication & Signaling	GTPase	GTPase activity
NDUA6_MOUSE	NDUFA6	2.562	4.033	0.00597138	3	NADH dehydrogenase 1 alpha subcomplex, 6	Energy Metabolism	Enzyme: Oxidoreductase	Oxidoreductase activity
ODPA_MOUSE	PDHA1	2.403	3.757	1.13446e-05	10	Pyruvate dehydrogenase complex, E1-alpha polypeptide 1	Energy Metabolism	Enzyme: Dehydrogenase	Catalytic activity
PACN1_MOUSE	PACSIN1	2.281	2.036	1.20811e-05	10	Protein kinase C and casein kinase substrate in neurons 1	Cell communication & Signaling	Adapter molecule	Receptor signaling complex scaffold activity
KCC2G_MOUSE	CAMK2G	2.242	2.034	8.86055e-09	26	CaM kinase II gamma subunit	Cell communication & Signaling	Serine/threonine kinase	Protein serine/threonine kinase activity
SNIP_MOUSE	SRCIN1	2.184	2.517	0.000207185	5	SRC kinase signaling inhibitor 1	Cell communication & Signaling	Unclassified	Molecular function unknown
VAMP2_MOUSE	VAMP2	2.162	2.056	8.65402e-06	11	Vesicle-associated membrane protein 2 (synaptobrevin 2)	Transport	Membrane transport protein	Auxiliary transport protein activity
VAMP3_MOUSE	VAMP3	2.162	2.056	9.22387e-06	11	Vesicle-associated membrane protein 2 (synaptobrevin 3)	Transport	Integral membrane protein	Protein binding
UBB_MOUSE	UBB	2.065	1.405	8.08669e-05	6	Polyubiquitin-B	Protein metabolism	Ubiquitin proteasome system protein	Ubiquitin-specific protease activity
KPYM_MOUSE	PKM	2.05	1.84	1.64232e-06	18	Pyruvate kinase 3	Energy Metabolism	Enzyme: Phosphotransferase	Kinase activity
PA2G4_MOUSE	PA2G4	2.04	2.163	0.000557361	4	Proliferation-associated protein 2G4	Reg of nucleic acid metabolism	Transcription regulatory protein	Transcription regulator activity
TPIS_MOUSE	TPI1	2.008	1.747	0.000234363	5	Triosephosphate isomerase 1	Energy Metabolism	Enzyme: Isomerase	Isomerase activity
KCC2A_MOUSE	CAMK2A	1.958	2.109	2.95956e-11	46	CaMK II alpha subunit	Cell communication & Signaling	Serine/threonine kinase	Protein serine/threonine kinase activity
KCC2B_MOUSE	CAMK2B	1.912	2.123	4.48856e-08	22	CaM kinase II beta subunit	Cell communication & Signaling	Serine/threonine kinase	Protein serine/threonine kinase activity
PGK1_MOUSE	PGK1	1.861	1.766	3.59162e-05	7	Phosphoglycerate kinase 1	Energy Metabolism	Enzyme: Phosphotransferase	Catalytic activity
GBB1_MOUSE	GNB1	1.848	1.468	1.0129e-06	19	Guanine nucleotide binding protein, beta 1	Cell communication & Signaling	G protein	GTPase activity
CBR1_MOUSE	CBR1	1.835	2.32	0.000119342	6	Carbonyl reductase 1	Energy Metabolism	Enzyme: Oxidoreductase	Oxidoreductase activity
AATC_MOUSE	GOT1	1.826	1.583	4.24871e-05	7	Glutamate oxaloacetate transaminase-1	Energy Metabolism	Enzyme: Aminotransferase	Transaminase activity
ENOG_MOUSE	ENO2	1.775	2.188	2.03838e-06	17	Enolase 2	Energy Metabolism	Enzyme: Hydratase	Catalytic activity
RAC1_MOUSE	RAC1	1.77	1.533	0.000279988	5	Ras related C3 botulinum toxin substrate 1	Cell communication & Signaling	GTPase	GTPase activity
SYN1_MOUSE	SYN1	1.658	2.296	2.1493e-08	24	Synapsin I	Transport	Transport/cargo protein	Transporter activity
NCAM1_MOUSE	NCAM1	1.657	1.707	3.2333e-05	8	Neural cell adhesion molecule 1	Cell communication & Signaling	Adhesion molecule	Cell adhesion molecule activity
KCRB_MOUSE	CKB	1.64	1.294	2.28648e-06	16	Creatine kinase brain type	Energy Metabolism	Enzyme: Phosphotransferase	Catalytic activity
VPP1_MOUSE	ATP6V0A1	1.637	1.313	0.000702162	4	ATPase H+ transporting lysosomal noncatalytic accessory protein 1A	Transport	Ion channel	Ion channel activity
SEPT7_MOUSE	SEPT_7	1.606	1.87	6.02823e-05	7	Cell division cycle 10	Cell communication & Signaling	Cell cycle control protein	Protein binding
GLNA_MOUSE	GLUL	1.597	2.389	9.23859e-08	21	Glutamate ammonia ligase	Energy Metabolism	Enzyme: Aminotransferase	Transaminase activity
2AAA_MOUSE	PPP2R1A	1.591	1.538	2.83208e-06	12	Protein phosphatase 2, regulatory subunit A , alpha isoform	Cell communication & Signaling	Serine/threonine phosphatase	Protein serine/threonine phosphatase activity
MDHM_MOUSE	MDH2	1.572	1.41	2.3315e-06	16	Malate dehydrogenase mitochondrial	Energy Metabolism	Enzyme: Dehydrogenase	Catalytic activity
GBB2_MOUSE	GNB2	1.57	1.183	8.30061e-06	12	Guanine nucleotide binding protein beta polypeptide 2	Cell communication & Signaling	G protein	GTPase activity
NDUS7_MOUSE	NDUFS7	1.567	1.664	0.000147243	6	NADH ubiquinone oxidoreductase Fe S protein 7	Energy Metabolism	Enzyme: Oxidoreductase	Oxidoreductase activity
VATA_MOUSE	ATP6V1A	1.55	1.722	1.40396e-06	19	V-type proton ATPase catalytic subunit A	Energy Metabolism	Transport/cargo protein	Transporter activity
TBB2A_MOUSE	TUBB2A	1.529	1.913	7.50689e-09	32	Tubulin beta-2A chain	Cell growth & maintenance	Cytoskeletal associated protein	Cytoskeletal protein binding
RALA_MOUSE	RALA	1.503	2.33	0.00029952	5	Ras related protein Ral A	Cell communication & Signaling	GTPase	GTPase activity
CLH_MOUSE	CLTC	-1.53799	1.527	3.98091e-08	24	Clathrin, heavy polypeptide	Cell growth & maintenance	Structural protein	Structural molecule activity
ADT2_MOUSE	SLC25A5	-1.55135	1.922	1.05913e-05	11	Solute carrier family 25 (mitoc carrier, translocator), member 5	Energy Metabolism	Integral membrane protein	ATP binding
SFXN3_MOUSE	SFXN3	-1.9073	2.92	0.000318118	5	Sideroflexin 3	Unknown	Integral membrane protein	Molecular function unknown
IF4H_MOUSE	EIF4H	-2.16076	4.806	0.000157473	6	Williams Beuren syndrome chromosome region 1	Protein metabolism	Translation regulatory protein	Translation regulator activity
CALM_MOUSE	CALM1	-2.51067	4.606	0.023505	2	Calmodulin	Cell communication & Signaling	Calcium binding protein	Calcium ion binding
MTCH2_MOUSE	MTCH2	-2.886	1.027	0.0353035	2	Mitochondrial carrier homolog 2	Cell communication & Signaling	Unclassified	Molecular function unknown
UBA1_MOUSE	UBA1	-3.40716	2.414	0.0353815	2	Ubiquitin activating enzyme 1	Protein metabolism	Ubiquitin proteasome system protein	Ubiquitin-specific protease activity
AP180_MOUSE	SNAP91	-3.71195	1.104	0.015396	2	Synaptosomal associated protein, 91 kD	Cell communication & Signaling	Adapter molecule	Receptor signaling complex scaffold activity
COX6C_MOUSE	COX6C	-3.89105	1.122	0.0369965	2	Cytochrome c oxidase, subunit VIc	Energy Metabolism	Regulatory/other subunit	Oxidoreductase activity
GABT_MOUSE	ABAT	-4.03877	5.397	0.0069977	3	Gamma Aminobutyrate Transaminase	Energy Metabolism	Enzyme: Aminotransferase	Transaminase activity

## Sheet: Cytosolic
Accession	Gene Name	Ratio TG/WT	SD	p values	N° Pept	Description	Cell Local	Biological Process	Molecular Class	Molecular Function
VAMP1_MOUSE	VAMP1	4.72144	1.85	1.42972e-05	9	vesicle-associated membrane protein 1 (synaptobrevin 1)	Plasma Membrane	Transport	Membrane transport protein	Auxiliary transport protein activity
SAHH2_MOUSE	AHCYL1	4.64468	3.051	0.00920797	3	adenosylhomocysteinase-like 1	Cytoplasm	Energy Metabolism	Enzyme: Hydrolase	Hydrolase activity
GNPI1_MOUSE	GNPDA1	3.94166	1.169	0.0273883	2	glucosamine-6-phosphate deaminase 1	Cytoplasm	Energy Metabolism	Enzyme: Deaminase	Deaminase activity
AP180_MOUSE	SNAP91	3.49773	3.612	0.0282482	3	synaptosomal-associated protein, 91kDa homolog (mouse)	Plasma Membrane	Cell communication & Signaling	Adapter molecule	Receptor signaling complex scaffold activity
SDF2_MOUSE	SDF2	3.28192	1.088	0.0103958	3	stromal cell-derived factor 2	Extracellular Space	Unknown	Secreted polypeptide	Molecular function unknown
VAMP2_MOUSE	VAMP2	2.69614	2.065	5.26173e-05	12	vesicle-associated membrane protein 2 (synaptobrevin 2)	Plasma Membrane	Transport	Membrane transport protein	Auxiliary transport protein activity
ARPC4_MOUSE	ARPC4	2.15796	5.219	7.13094e-06	26	actin related protein 2/3 complex, subunit 4, 20kDa	unknown	Cell growth & maintenance	Cytoskeletal associated protein	Cytoskeletal protein binding
RB11B_MOUSE	RAB11B	1.71204	2.598	0.000845677	6	RAB11B, member RAS oncogene family	Cytoplasm	Cell communication & Signaling	GTPase activating protein	GTPase activator activity
TBB5_MOUSE	TUBB	1.57431	1.92	9.73154e-06	17	tubulin, beta class I	Cytoplasm	Cell growth & maintenance	Cytoskeletal protein	Structural constituent of cytoskeleton
TBB4_MOUSE	TUBB4A	1.53846	1.752	9.75028e-05	9	Tubulin beta-4 chain OS=Mus musculus GN=Tubb4 PE=1 SV=3	unknown	Cell growth & maintenance	Structural protein	Structural molecule activity
VATD_MOUSE	ATP6V1D	1.53752	3.309	0.00088643	5	ATPase, H+ transporting, lysosomal 34kDa, V1 subunit D	Cytoplasm	Energy Metabolism	ATPase	ATPase activity
ADT1_MOUSE	SLC25A4	1.51953	1.678	9.9202e-11	35	solute carrier family 25 (mitochondrial carrier; adenine nucleotide translocator), member 4	Cytoplasm	Transport	Transport/cargo protein	Transporter activity
DLGP1_MOUSE	DLGAP1	1.51012	1.204	0.000502509	4	discs, large (Drosophila) homolog-associated protein 1	Plasma Membrane	Unknown	Unclassified	Molecular function unknown
AINX_MOUSE	INA	-1.567	1.129	9.98164e-06	9	internexin neuronal intermediate filament protein, alpha	Cytoplasm	Cell growth & maintenance	Cytoskeletal protein	Structural constituent of cytoskeleton
ACTN2_MOUSE	ACTN2	-1.572	2.898	0.000925095	5	actinin, alpha 2	Nucleus	Cell growth & maintenance	Cytoskeletal associated protein	Cytoskeletal protein binding
PHB2_MOUSE	PHB2	-1.574	1.661	0.0089788	4	prohibitin 2	Cytoplasm	Reg of nucleic acid metabolism	Transcription regulatory protein	Transcription regulator activity
CAP2_MOUSE	CAP2	-1.603	1.152	0.0233712	3	CAP, adenylate cyclase-associated protein, 2 (yeast)	Plasma Membrane	Cell communication & Signaling	Unclassified	Molecular function unknown
RAC1_MOUSE	RAC1	-1.615	3.49	8.1155e-06	18	ras-related C3 botulinum toxin substrate 1 (rho family, small GTP binding protein Rac1)	Plasma Membrane	Cell communication & Signaling	GTPase	GTPase activity
RS3A_MOUSE	RPS3A	-1.838	1.547	0.000956384	6	ribosomal protein S3A	Cytoplasm	Protein metabolism	Ribosomal subunit	Structural constituent of ribosome
ANK2_MOUSE	ANK2	-1.905	4.066	7.109e-05	6	ankyrin 2, neuronal	Plasma Membrane	Cell growth & maintenance	Cytoskeletal associated protein	Cytoskeletal protein binding
RAC3_MOUSE	RAC3	-1.929	3.093	6.98702e-07	18	ras-related C3 botulinum toxin substrate 3 (rho family, small GTP binding protein Rac3)	Cytoplasm	Cell communication & Signaling	GTPase	GTPase activity
RP3A_MOUSE	RPH3A	-2.058	1.985	7.43599e-05	8	rabphilin 3A homolog (mouse)	Plasma Membrane	Transport	Membrane transport protein	Auxiliary transport protein activity
SERC_MOUSE	PSAT1	-2.067	1.131	0.0481476	2	phosphoserine aminotransferase 1	Cytoplasm	Energy Metabolism	Enzyme: Aminotransferase	Transaminase activity
PHYIP_MOUSE	PHYHIP	-2.124	1.318	0.0392193	2	phytanoyl-CoA 2-hydroxylase interacting protein	unknown	Unknown	Unclassified	Molecular function unknown
PYGM_MOUSE	PYGM	-2.155	1.262	0.0416643	2	phosphorylase, glycogen, muscle	Cytoplasm	Energy Metabolism	Enzyme: Phosphorylase	Phosphorylase activity
CLH_MOUSE	CLTC	-2.19058	1.955	5.62809e-07	46	clathrin, heavy chain (Hc)	Plasma Membrane	Cell growth & maintenance	Structural protein	Structural molecule activity
RS8_MOUSE	RPS8	-2.205	2.918	0.0412225	2	ribosomal protein S8	Cytoplasm	Protein metabolism	Ribosomal subunit	Structural constituent of ribosome
ABI1_MOUSE	ABI1	-2.34	3.144	0.0380857	2	abl-interactor 1	Cytoplasm	Cell growth & maintenance	Adapter molecule	Binding
IQCH_MOUSE	IQCH	-2.454	1.146	0.000106777	5	IQ motif containing H	unknown	Unknown	Unclassified	Molecular function unknown
RS7_MOUSE	RPS7	-2.485	2.26	0.0123477	3	ribosomal protein S7	Cytoplasm	Protein metabolism	Ribosomal subunit	Structural constituent of ribosome
CH60_MOUSE	HSPD1	-2.59	2.13	0.00441697	3	heat shock 60kDa protein 1 (chaperonin)	Cytoplasm	Protein metabolism	Heat shock protein	Heat shock protein activity
RAP1B_MOUSE	RAP1B	-2.6	1.726	7.2777e-06	7	RAP1B, member of RAS oncogene family	Cytoplasm	Cell communication & Signaling	GTPase	GTPase activity
SNIP_MOUSE	Srcin1	-2.647	2.569	0.000155441	6	p130Cas-associated protein OS=Mus musculus GN=P140 PE=1 SV=2	unknown	Cell communication & Signaling	Unclassified	Molecular function unknown
ACLY_MOUSE	ACLY	-3.035	1.319	2.13689e-05	4	ATP citrate lyase	Cytoplasm	Energy Metabolism	ATPase	ATPase activity
MAP1B_MOUSE	MAP1B	-3.184	2.46	4.71821e-05	5	microtubule-associated protein 1B	Cytoplasm	Cell growth & maintenance	Cytoskeletal associated protein	Cytoskeletal protein binding
RL24_MOUSE	RPL24	-3.347	2.564	0.00160457	3	ribosomal protein L24	Cytoplasm	Protein metabolism	Ribosomal subunit	Structural constituent of ribosome
EHD3_MOUSE	EHD3	-3.979	3.535	2.43418e-05	3	EH-domain containing 3	Cytoplasm	Cell communication & Signaling	Cytoskeletal associated protein	Cytoskeletal protein binding
